# Supplementary material for: Clinical Manifestations and Associated Disease States with Mycoplasma genitalium Infection: Narrative Review and State of the Literature, 2015–2025
Source: Open Forum Infect Dis. 2026 Mar 30;13(Suppl 2):S1339–51. doi: 10.1093/ofid/ofaf799 (PMC13035034; doi:10.1093/ofid/ofaf799)
Supplement: ofaf799_Supplementary_Data [file ofaf799_supplementary_data.zip]

Archive with 3 entries (3 files):
- Mgen clinical syndrome table_1016.docx
- Mgen coinfection table_1016.docx
- Mgen prevalence table_1212_clean.docx
